# Supplementary material for: Fear of Death in Medical Students from a Peruvian University during the COVID-19 Pandemic
Source: Behav Sci (Basel). 2022 May 13;12(5):142. doi: 10.3390/bs12050142 (PMC9137769; doi:10.3390/bs12050142)
Supplement: Supplementary file 1 [file behavsci-12-00142-s001.zip]

Archive with 1 entries (1 files):
- behavsci-1675030-supplementary.pdf
